# Supplementary material for: Effect of Natural Polysaccharide Matrix-Based Selenium Nanocomposites on Phytophthora cactorum and Rhizospheric Microorganisms
Source: Nanomaterials (Basel). 2021 Sep 1;11(9):2274. doi: 10.3390/nano11092274 (PMC8466319; doi:10.3390/nano11092274)
Supplement: Supplementary file 1 [file nanomaterials-11-02274-s001.zip]

Archive with 1 entries (1 files):
- nanomaterials-1314331-supplementary.pdf
